# Supplementary material for: Attention to Emotional Information Is Associated With Cytokine Responses to Psychological Stress
Source: Front Neurosci. 2018 Oct 2;12:687. doi: 10.3389/fnins.2018.00687 (PMC6176093; doi:10.3389/fnins.2018.00687)
Supplement: Supplementary file 1 [file Data_Sheet_1.ZIP]

Archive with 3 entries (3 files):
- Notes.txt
- dataset_cytokines_stress.xlsx
- dataset_EANTI.xls
