# Supplementary material for: Attention to Emotional Information Is Associated With Cytokine Responses to Psychological Stress
Source: Front Neurosci. 2018 Oct 2;12:687. doi: 10.3389/fnins.2018.00687 (PMC6176093; doi:10.3389/fnins.2018.00687)
Supplement: Supplementary file 1 [file Data_Sheet_1.ZIP › Notes.txt]

Dataset "Cytokines_Stress"

Group
1=low stress
2=high stress

VAS=Visual Analoge Scale (mean)
STAIS=STATE TRAIT ANXIETY INVENTORY-STATE VERSION (mean)

Dataset "E-ANTI"

target_congruity
1=incongruent, 2=congruent

cue_valence
1=negative, 2=positive

cue_validity
1=valid, 2=invalid

tone
1=no tone, 2=tone

target_valence
1=negative, 2=positive

target_position
1=upper half, 2=lower half


right_wrong
0=not expected key, 1=expected key, -1=more than one key,-2=no key, -3=false key

cue_target_congruity
1=incongruent, 2=congruent
