# Supplementary material for: Attention to Emotional Information Is Associated With Cytokine Responses to Psychological Stress
Source: Front Neurosci. 2018 Oct 2;12:687. doi: 10.3389/fnins.2018.00687 (PMC6176093; doi:10.3389/fnins.2018.00687)
Supplement: Supplementary file 1 [file Data_Sheet_1.ZIP › dataset_cytokines_stress.xlsx]

## Sheet: dataset_cytokines_stress
subject	group	age	sex	bmi	IL1b_1	IL1b_2	IL1b_3	IFNa_1	IFNa_2	IFNa_3	IFNg_1	IFNg_2	IFNg_3	TNFa_1	TNFa_2	TNFa_3	IL6_1	IL6_2	IL6_3	IL8_1	IL8_2	IL8_3	IL12p70_1	IL12p70_2	IL12p70_3	IL17A_1	IL17A_2	IL17A_3	IL5_1	IL5_2	IL5_3	IL13_1	IL13_2	IL13_3	IL2_1	IL2_2	IL2_3	IL10_1	IL10_2	IL10_3	IL4_1	IL4_2	IL4_3	VAS_pre_stress	VAS_post_stress	STAIS_pre_stress	STAIS_post_stress
2	2	22	2	25.7117	18.31	12.97	32.64	0.53	1.62	2.29	0.74	8.13	11.02	0.83	0.29	2.65	0.77	1.75	1.9	1102	1136	1170	0.2	11.1	9.7	0.72	57.67	45.01	6.04	11.94	24.91	10.03	14.89	30.49	11.74	26.29	52.93	2.19	5.57	14.41	25.09	49.83	92.53	8.5873	7.7285	38	40
3	1	22	2	29.0006	153.78	46.93	116.25	3.59	0.84	3.29	14.34	4.12	9.36	2.96	1.79	2.36	6.21	1.9	2.54	2433	1698	2879	4.89	3.1	5.07	37.5	0.72	35.59	10.82	8.59	13.44	8.68	7.5	14.89	23.33	13.26	29.21	7.06	6.31	6.61	30.35	17.64	41.86	2.8809	12.078	35	55
4	2	23	1	23.1983	15.91	33.48	49.16	1.35	0.92	0.68	7.72	3	2.64	0.83	1.04	1.53	3.89	7.3	3.03	1083	2166	1748	14.67	4.03	2.94	216.55	69.74	45.01	17.18	7.85	3.95	11.72	6.51	3.38	19.34	11.74	7.23	6.01	3.13	2.99	35.7	23.95	10.36	2.2161	6.205	36	43
5	1	26	2	22.4913	12.97	16.39	30.08	0.68	0.53	0.84	1.62	1.95	1.62	0.83	1.53	1.04	6.93	6.57	5.3	1222	1145	1229	1.49	2.23	3.1	37.5	66.35	74.73	2.34	14.94	8.59	6.18	17.5	9.62	4.82	21.84	10.73	1.69	4.11	2.99	15.15	39.7	19.18	0.99723	1.6343	30	42
6	1	27	1	24.2513	295.98	187.35	318.85	1	0.53	1.26	3.37	1.95	5.69	3.93	1.53	5.65	13.89	9.32	8.58	4039	3527	4894	1.09	1.09	0.78	4.36	8.11	0.72	3.61	8.96	6.76	3.86	7.72	7.07	5.77	11.23	9.72	4.26	3.97	5.57	7.55	14.76	6.99	0	3.9335	41	37
7	2	28	2	26.3702	114.22	88.84	161.8	0.53	0.84	0.33	1.31	1.31	1.01	3.28	0.83	0.83	4.77	2.21	2.7	9869	3123	2990	0.9	0.96	0.36	31.73	31.73	13.99	2.65	4.29	3.29	0.4	1.13	1.71	0.3	3.9	2.17	1.69	3.27	2.45	0.91	5.55	6.09	1.8283	11.357	39	60
8	2	25	1	24.8356	30.08	18.31	41.96	1	0.92	1.26	4.12	2.64	6.49	1.28	0.63	1.04	1.9	1.75	1.59	1935	1229	1567	10.45	7.67	14.48	130.78	110.07	202.24	8.96	13.81	40.02	14.35	16.47	31.41	15.8	20.84	66.72	2.99	3.83	10.56	50	62.34	153.07	0	9.723	25	27
9	1	24	2	21.0077	78.19	239.44	121.74	0.92	1.26	1.81	2.29	2.64	6.9	1.28	1.79	2.07	7.12	7.48	3.72	1369	1933	1291	2.15	1.56	2.62	0.99	2.6	2.6	3.61	10.45	23.45	1.59	6.62	12.67	0.72	10.22	27.27	0.69	2.06	6.01	4.67	22.24	44.01	1.9391	6.1219	37	40
10	1	26	2	22.1893	79.4	139.62	33.48	1.44	1.62	1.44	5.69	8.13	6.49	1.53	4.6	0.83	5.84	9.32	2.7	1195	1691	1097	6.31	1.09	5.69	17.96	0.72	4.36	19.41	20.51	14.56	24.71	15.07	22.24	38.65	29.69	36.33	6.91	8.58	4.4	72.61	36.07	60.82	1.5512	7.0637	43	46
11	2	23	2	18.3391	21.13	16.87	27.03	1.53	2.19	1.81	8.13	7.31	6.9	1.28	1.79	3.6	1.75	1.9	2.87	1041	1511	1429	9.43	16.56	6.58	45.01	99.83	21.93	25.99	19.78	57.44	16.99	15.86	35.85	33.99	26.29	73.91	10.87	7.21	25.89	60.14	59.47	105.86	1.1357	3.9612	22	22
12	1	24	1	26.6436	15.42	58.44	16.87	0.92	0.39	0.46	4.51	1.31	2.29	0.83	0.45	0.45	2.05	2.87	1.45	1434	2898	2162	11.01	2.31	4.89	204.32	31.73	121.32	11.57	3.95	14.94	12.1	6.51	15.42	15.8	7.72	21.34	4.26	1.57	4.4	44.72	21.67	38.25	10.249	12.41	41	52
13	2	27	1	23.8088	210.33	151.58	345.88	1	0.6	0.84	3.74	1.62	3.37	2.36	1.04	4.26	13.35	8.58	25.43	1840	2393	3799	0.23	0.31	0.55	0.72	0.72	10.05	1.75	3.61	4.63	1.95	1.36	0.91	2.17	3.45	1.05	1.33	1.94	3.27	2.85	4.5	4.33	1.2465	3.7396	26	31
14	1	23	2	22.7732	138.46	150.69	167.32	0.39	0.6	0.76	0.74	0.74	0	2.36	2.36	2.96	3.54	4.41	4.59	1371	1891	2198	0.27	0.4	0.45	0.99	0.72	0.72	2.96	2.04	3.95	1.13	1.25	2.19	2.17	1.78	5.29	1.69	1.33	2.99	2.85	1.67	2.54	6.4543	16.122	34	52
15	1	21	2	19.052	417.24	416.54	335.6	0.68	0.92	0.92	1.01	1.62	2.64	1.79	1.28	2.07	3.54	3.03	3.2	674.89	988.05	989.96	0.31	0.55	1.28	0.72	0.72	0.99	7.12	6.76	6.4	6.96	5.95	8.47	11.74	8.72	12.25	3.13	3.41	4.4	14.76	17.26	22.05	10.083	12.936	36	54
16	2	24	2	24.2215	125.17	71.03	236.08	0.92	1	0.6	3	4.51	1.31	2.07	2.36	0.63	1.59	2.05	2.05	864.66	810.42	1140	1.22	1.15	0.55	0.72	0.72	0.72	10.82	14.19	7.85	7.29	11.91	6.29	11.23	17.32	7.72	4.26	6.31	4.69	14.76	26.41	13.03	1.8283	12.465	38	54
17	2	28	2	19.7133	85.07	88.84	140.31	3.9	4.83	3.29	18.86	30.35	14.34	2.36	3.93	4.6	7.67	5.3	7.12	5669	3476	3030	27.28	25.87	6.49	280.43	281.27	55.9	78.32	104.12	38.65	49.89	59.29	27.57	115.12	121.2	49.45	28.02	25.89	15.49	143.1	199.79	64.85	0.85873	5.4848	42	39
18	1	35	2	21.7993	33.06	18.31	35.96	0.27	0.27	0.27	0	0.74	0	0.63	0.63	0.83	1.3	0.77	0.77	1177	1250	2126	0.45	2.38	1.28	0.72	57.67	31.73	0.52	0.96	2.65	0.4	2.3	3.62	0.3	1.05	3.9	0.59	1.45	2.99	1.4	10.55	10.74	0.30471	2.5485	35	42
19	2	23	2	21.0498	105.92	18.31	61.52	0.53	0.39	0.33	0.74	0.74	0	0.63	0.83	0.63	4.59	1.75	3.03	1456	1518	2057	0.78	1.42	1.22	17.96	68.05	29.79	4.98	11.94	7.85	2.42	13.52	8.26	7.23	26.29	14.28	7.21	6.01	4.54	10.74	52.61	21.86	0.49861	13.546	39	55
20	1	22	2	19.4932	825.26	416.54	388.16	1.72	1	1.35	6.49	2.64	5.29	2.96	1.04	1.28	17.86	11.15	9.5	2935	2948	4400	1.71	0.55	1.28	8.11	0.72	2.6	9.33	9.7	8.59	7.83	8.58	9.93	11.74	19.34	14.78	3.55	3.13	3.97	21.09	38.62	25.84	0.1385	1.2188	38	41
21	2	20	2	22.9854	22.06	25.7	33.48	1.17	0.46	0.68	4.51	1.01	1.95	1.79	1.04	0.83	2.54	1.16	1.59	591.44	744.19	775.82	3.02	1.78	3.69	73.08	50.51	50.51	27.43	4.63	3.29	13.15	5.03	2.66	36.8	11.23	2.59	7.82	1.94	1.33	43.29	12.08	12.08	5.8726	12.715	29	45
22	2	26	1	21.3898	19.26	94.23	53.52	1.35	1.81	2.19	4.9	6.09	8.54	1.28	4.6	6.01	2.05	6.39	3.54	630.69	1093	1045	4.63	1.42	4.03	2.6	0.99	0.99	13.07	22.72	23.08	14.16	10.03	13.8	27.27	28.24	36.33	8.42	8.42	11.33	32.76	29.41	40.96	0.85873	6.6482	28	40
23	1	26	2	23.5304	42.73	28.35	71.34	2.19	1.35	2.69	4.12	4.51	7.31	4.6	1.79	5.3	1.9	1.75	2.87	1385	1262	2513	0.45	0.66	0.66	0.72	0.72	0.72	6.4	9.33	17.92	2.42	4.8	7.94	9.72	15.29	33.99	3.55	5.57	7.67	6.81	9.04	13.22	9.6122	11.828	54	60
24	1	22	1	20.9877	234.12	199.29	92.83	1.35	1.17	1.26	6.09	3	3	4.95	3.6	1.53	2.87	1.9	2.54	1329	1941	1627	0.96	0.36	0.96	2.6	0.99	0.72	15.69	2.34	14.56	9.1	1.25	8.04	23.33	4.36	17.32	6.76	1.33	4.84	8.48	0.21	16.11	0	0	48	51
25	2	25	1	21.7982	5	5	12.47	0.68	0.46	1.26	1.95	2.29	7.72	1.53	1.28	1.04	1.75	1.16	3.72	741.46	499.14	1090	1.56	0.9	8.78	37.5	10.05	170.39	3.61	2.04	28.86	5.72	4.21	25.22	7.72	3.9	50.32	1.57	1.1	10.87	14.76	12.65	87.52	1.6343	8.4211	45	55
26	1	23	2	21.4844	29.22	15.91	20.67	1.9	1.81	1.81	11.02	4.9	5.69	2.36	0.63	1.28	2.37	1.45	1.16	685.57	909.38	883.2	7.77	9.43	4.89	71.41	25.88	2.6	46.07	10.07	15.31	30.76	11.72	15.07	93.24	19.34	32.56	15.49	2.86	4.84	93.3	36.8	57.77	0.99723	0	27	28
27	2	21	2	21.2183	135.67	98.93	112.43	2.69	1.81	5.76	6.9	5.29	14.34	3.28	1.53	4.95	3.72	1.75	5.48	2132	1338	2343	2.54	1.63	4.63	6.21	0.72	8.11	13.81	9.7	64.04	4.33	5.38	17.75	16.81	11.74	74.3	2.99	2.86	6.91	16.3	13.42	32.02	4.0443	12.742	39	44
28	2	26	2	23.1405	25.25	60.5	167.74	1	0.53	0.76	3	1.01	3.37	1.53	0.83	0.63	35.26	36.09	29.55	2117	2481	3015	6.49	1.35	2.15	93.78	52.32	48.69	7.85	20.15	10.45	7.72	9.41	5.84	10.22	19.84	12.25	2.59	4.69	4.11	38.25	45.78	31.83	13.767	12.742	42	51
29	2	23	2	20.0796	18.31	10.98	16.87	5.86	3.49	5.24	22.1	13.51	24.09	2.36	1.04	4.95	3.72	2.21	3.89	433.89	505.3	257.62	29.9	23.43	34.19	173.84	183.96	203.28	29.22	22.72	39	28.67	19.49	34.61	60.14	38.65	76.26	7.67	6.61	13.02	111.42	87.52	141.4	4.2105	11.717	44	58
30	1	27	2	20.8325	197.55	126.39	188.74	1.9	2.59	2.19	8.13	8.13	7.72	3.93	3.6	4.6	5.13	4.06	4.59	4676	3427	3997	0.61	2.38	0.72	0.72	0.72	0.72	82.45	32.76	36.93	29.89	20.21	16.9	128.16	65.5	72.72	25.89	14.41	13.33	128.35	54.51	51.57	10.222	3.0748	51	29
31	1	27	1	23.04	9.48	82.41	10.98	0.76	0.84	0.92	4.51	1.31	3.74	0.63	0.83	0.83	1.45	2.54	1.3	498.92	1250	889.11	5.86	1.28	9.52	93.78	15.97	108.63	19.04	8.22	27.79	20.76	6.74	22.55	33.99	11.74	44.57	8.27	2.86	13.64	79.25	25.47	81.65	2.9363	10	31	33
32	2	22	2	28.9062	383.7	334.99	682.33	1.44	1.09	1.53	1.62	3.37	1.31	2.96	3.28	5.65	3.37	2.87	3.54	4786	4760	3967	1.09	0.78	0.31	2.6	0.99	0.72	3.95	6.4	3.61	3.14	3.26	2.42	4.36	6.25	3.9	2.06	3.97	4.26	7.55	9.6	2.39	0	0	30	26
33	2	32	1	22.9854	49.53	81.51	56	0.46	0.53	0.39	0.74	1.95	3.37	1.79	1.04	1.28	3.37	3.72	3.37	1057	1397	1344	1.15	1.09	0.84	46.86	66.35	35.59	7.12	6.04	6.04	4.45	3.74	3.74	11.74	9.22	9.72	3.27	12.25	8.27	16.3	21.67	9.98	4.4598	13.989	52	63
34	1	23	2	25.4028	22.98	33.06	22.06	3.09	8.64	3.9	16.4	39.74	19.27	6.38	2.65	3.28	4.06	5.66	2.7	2074	3051	1538	7.04	43.9	28.59	136.04	412.13	326.33	152.75	70.8	93.72	114.11	48.52	67.43	241.37	100.83	141.38	75.82	28.32	25.13	418.74	175.61	252.18	0	3.7119	41	52
35	1	25	1	25.4991	62.86	33.9	37.18	1.17	1.35	2.79	4.9	6.09	11.44	1.28	2.07	5.3	1.9	2.05	3.72	868.66	883.42	945.57	2	10.26	7.67	6.21	69.74	55.9	14.94	23.08	80.39	8.58	14.62	35.73	16.81	18.33	97.96	5.87	6.16	47.02	35.15	60.31	114.41	4.2659	9.2521	37	46
36	2	26	2	25.5937	85.95	178.9	169	1.44	1.62	2.29	5.29	6.49	5.69	1.53	1.79	1.79	2.7	14.26	2.7	893.75	1965	1595	6.76	5.86	3.77	93.78	15.97	6.21	8.59	7.12	2.65	7.5	8.36	3.62	14.78	10.73	4.82	3.41	2.45	1.1	27.35	23.57	12.65	2.964	12.022	35	40
37	1	26	2	23.3887	61.85	55.3	12.97	2.49	2.19	1.35	13.51	11.85	6.09	2.96	1.04	1.28	4.24	3.03	1.3	735.81	1013	1008	3.77	2.08	5.42	23.9	0.72	8.11	13.07	9.33	10.07	9.62	8.47	9.52	26.78	18.33	13.26	3.97	3.13	2.99	32.94	19.76	23.57	7.9224	6.8421	33	34
38	1	27	1	26.2164	11.48	46.18	19.73	0.68	0.16	0.84	1.62	1.31	0.74	1.28	0.45	1.28	0.65	1.59	1.16	685.15	1555	1447	4.2	0.84	5.51	52.32	6.21	29.79	8.59	1.47	2.65	7.18	1.13	3.38	13.77	2.17	4.36	10.87	2.32	1.94	35.88	4.85	13.99	2.5485	15.651	32	35
39	1	31	1	25.4694	5.98	6.97	18.79	1.44	1.09	1.9	6.09	4.12	6.9	1.04	1.28	2.07	1.03	1.16	1.45	738.11	1355	1701	5.51	4.11	9.61	19.94	29.79	73.08	8.22	7.49	30.64	9.31	7.83	24.64	13.26	12.75	49.89	2.19	3.55	7.82	29.6	34.78	71.14	2.3269	1.7175	39	37
40	2	32	1	21.8776	198.91	217.04	484.03	0.76	1.81	2.69	1.31	4.9	4.9	1.53	2.07	3.28	2.37	2.7	4.41	2621	2408	3759	0.27	0.61	0.55	0.72	0.72	4.36	0.96	3.29	6.04	0.7	4.57	9.1	0.3	5.77	12.25	1.1	1.69	2.72	0.59	2.24	3.82	0	9.3629	36	54
41	1	26	1	27.4286	78.49	268.47	203.52	3.09	3.09	2.49	18.04	11.02	17.23	3.6	4.26	2.96	4.24	5.48	4.24	2183	3108	4017	12.79	7.58	14.76	172.69	95.31	110.07	32.41	41.72	37.28	17.5	29.35	21.39	34.93	63.86	44.12	8.12	13.64	11.79	52.44	90.65	50.87	1.6066	7.3407	42	45
42	2	28	1	21.6333	18.79	10.98	22.52	0.92	0.92	1.17	2.29	3	2.29	1.28	1.28	0.29	2.7	2.21	2.54	2040	1646	2189	1.78	8.5	4.11	35.59	105.73	59.43	4.63	20.15	12.32	5.03	15.69	14.35	6.74	26.29	18.83	2.72	5.13	3.97	13.42	60.48	38.62	11.801	13.684	43	36
43	2	30	1	23.9395	849.12	805.47	1305	1.17	1.09	0.92	1.62	3.37	1.31	1.28	1.04	1.79	3.54	3.03	6.75	2458	3580	4002	0.16	0.27	0.27	0.99	0.72	0.72	4.29	5.68	2.34	2.66	9.41	1.95	8.22	16.81	2.17	3.41	4.84	5.57	1.28	8.85	1.4	1.2188	6.7867	24	34
44	1	25	1	22.2569																																								12.05	7.7562	31	31
45	1	24	1	21.2562	60.16	41.96	186.55	0.84	1.17	1.17	3.74	4.12	4.51	1.79	2.07	1.79	1.9	1.03	1.9	727.65	1041	1449	2.94	3.94	2.54	8.11	33.67	8.11	2.34	6.04	7.12	2.19	5.49	3.5	1.05	7.23	5.29	1.1	1.94	2.32	6.45	16.11	12.46	2.1607	0	42	35
46	2	24	1	22.0968	30.51	23.89	38.8	1	0.92	1.44	1.95	4.12	5.69	1.79	2.07	3.93	2.05	1.45	2.21	1133	1447	946.2	1.15	1.28	1.15	0.72	0.72	0.72	1.75	4.98	15.31	2.66	5.49	12.2	2.59	5.77	20.84	2.32	2.72	6.16	3.66	9.41	22.62	4.8199	5.6787	44	43
47	2	19	1	26.8817	25.25	41.96	49.9	1.35	1.53	2.1	9.36	6.49	10.19	1.53	1.04	1.53	1.75	1.75	2.21	631.95	1464	2020	8.96	6.4	11.38	160.98	99.83	147.54	36.93	24.91	67.14	24.93	23.23	36.89	58.88	41.41	92.14	19.79	6.31	11.95	109.48	90.34	119.43	1.0526	5.9003	33	35
48	1	23	1	27.7008	5.49	7.98	9.98	2.1	0.68	1.17	3.74	3.37	3.37	1.28	0.63	1.04	1.16	0.9	0.9	656.67	882.36	782.32	4.03	3.02	3.19	57.67	59.43	50.51	14.56	12.32	9.7	18.59	15.95	13.61	26.29	19.84	17.82	4.11	5.87	3.41	56.74	50.35	40.06	2.133	2.41	29	40
49	1	23	1	21.1007	16.87	60.5	35.55	2.59	2.49	4.11	11.85	9.78	20.48	2.96	1.28	2.36	3.54	2.87	4.41	955.53	982.3	1506	13.92	8.59	15.71	86.02	92.25	87.59	18.29	30.29	36.93	20.37	20.76	26.09	31.61	49.45	71.14	3.69	6.46	6.46	69.66	69.16	74.41	11.163	8.0055	34	26
50	2	29	1	21.3669	19.73	16.39	14.93	0.6	0.6	1.26	2.29	1.31	3.74	1.53	0.83	0.83	1.59	0.77	1.16	1184	1266	1218	1.15	4.2	6.4	15.97	48.69	61.18	1.75	2.34	7.12	2.19	3.74	10.53	2.59	3.45	12.75	1	1.1	1.94	9.98	10.36	34.23	0	14.211	33	56
51	1	21	1	22.0932	12.97	7.98	6.97	3.39	1	1.35	10.19	2.29	6.49	2.65	1.53	1.53	2.54	0.65	1.75	797.21	1367	951.72	19.95	5.69	12.41	193.77	79.63	147.54	92.87	45.74	52.95	48.63	33.67	36.65	131.1	69.14	88.44	25.29	11.48	14.41	176.42	120.61	121.2	6.205	9.5568	49	46
52	2	32	1	24.858	39.2	83	96.73	0.76	1.72	1.62	1.95	3.74	6.09	0.83	1.53	1.53	1.16	2.54	1.75	832.48	1828	1826	1.02	1.15	1.02	0.72	0.99	0.72	4.29	7.85	9.7	5.26	7.29	14.16	7.23	15.29	17.82	1.81	2.59	2.86	16.88	23.57	22.81	2.4931	10.111	32	40
53	2	29	1	25.3815	67.49	32.64	175.63	1.09	0.84	0.68	4.12	1.95	2.64	2.96	2.36	2.96	3.2	3.54	6.75	529.88	837.94	1429	0.13	0.45	0.27	0.72	0.72	0.72	3.95	2.65	2.34	3.74	3.5	2.07	5.29	5.29	5.29	1.45	1.45	2.45	11.31	6.45	4.5	13.684	13.075	54	51
54	1	21	2	20.5151	24.8	19.73	47.31	3.29	3.09	5.96	10.61	11.44	27.25	3.6	7.11	12.54	3.89	3.03	6.75	2027	1873	2595	13.73	9.24	39.29	209.47	162.17	396.28	44.74	93.44	122.89	32.26	51.39	70.95	65.9	136.6	168.7	11.64	19.48	47.46	121.49	154.05	259.21	0	10.97	28	38
55	2	25	2	20.4152	475.33	381.24	184.15	2.39	2.69	6.48	6.49	3	18.45	5.3	4.95	7.49	3.2	3.03	5.3	1366	2134	2569	0.4	0.36	2.15	0.72	0.72	4.36	11.19	11.94	19.04	10.33	12.1	23.68	14.78	28.24	45.47	5.13	4.98	6.76	17.84	23.95	47.9	5.1524	15.54	44	62
56	2	20	2	26.3465	20.2	22.06	15.42	1.81	0.68	0.53	8.54	1.95	2.64	0.83	0.83	1.28	2.54	1.16	1.03	559.66	1564	1375	8.59	4.2	4.37	188.36	98.33	111.51	27.43	5.33	6.04	18.17	5.61	7.18	49.01	5.29	7.23	13.33	5.57	6.76	85.15	27.92	27.54	3.2687	11.357	37	56
57	1	29	1	21.3669	132.61	98.38	229.28	2.1	1.17	1.17	6.49	7.72	3.74	0.83	1.53	2.07	2.54	2.87	4.24	3609	3020	5451	7.22	7.86	4.28	143.76	180.62	78.01	30.29	127.67	36.59	26.8	52.98	21.47	54.64	169	49.45	11.18	49.68	19.17	83.88	178.99	80.54	5.7618	11.634	41	54
58	1	25	2	19.8347	33.9	21.13	50.63	4	1.72	2.69	16.4	7.31	9.78	4.26	2.96	2.36	3.89	2.05	3.54	1340	928.83	1520	44.17	15.8	10.54	471.71	278.75	215.55	96.28	57.76	182.03	42.84	35.73	69.94	105.43	73.51	228.64	45.24	13.02	65.94	192.37	118.4	284.82	2.0776	6.9252	35	39
59	2	27	1	25.4511	13.95	15.42	90.56	0.84	1.17	3.7	4.12	4.51	20.08	1.79	1.53	4.6	1.9	2.21	6.03	1552	2525	6142	2.86	5.6	21.55	69.74	112.93	245.32	9.33	29.22	61.55	8.15	25.94	33.67	15.8	44.57	76.26	2.72	7.21	12.25	29.04	92.06	108.58	0.72022	5.5402	32	39
60	1	22	1	21.8573	13.95	17.83	82.41	0.46	0.46	0.6	0.74	2.29	1.31	0.63	1.04	0.83	1.45	2.21	2.7	528.19	1571	1180	0.9	2.46	1.63	8.11	57.67	62.91	0.96	10.82	14.19	0.6	10.83	9.31	0.3	17.32	15.8	0.89	4.54	17.02	3.17	33.13	32.76	0.77562	2.1053	35	37
61	1	24	1	23.0546	88.56	116	287.27	1.9	1.81	2	6.09	5.29	7.31	3.28	3.28	8.62	15.34	14.62	21.42	5771	8817	11892	1.56	1.09	0.61	0.72	0.72	0.72	6.4	8.96	23.45	7.29	8.58	11.72	15.8	22.34	42.32	7.51	9.03	11.48	18.61	22.81	17.64	7.0914	5.097	33	28
62	2	31	2	29.7211	897.78	756.75	1195	0.92	0.84	0.53	1.95	0.74	1.01	7.49	7.86	5.3	4.59	3.37	4.24	2486	1818	2269	0.4	0.27	0.23	0.72	0.72	0.72	10.45	3.95	3.61	2.42	1.71	0.7	15.29	7.72	1.05	2.99	1.57	1	8.1	1.28	0.5	9.9446	12.493	46	56
